# Supplementary material for: Persulfidation of Nitrate Reductase 2 Is Involved in l-Cysteine Desulfhydrase-Regulated Rice Drought Tolerance
Source: Int J Mol Sci. 2021 Nov 9;22(22):12119. doi: 10.3390/ijms222212119 (PMC8624084; doi:10.3390/ijms222212119)
Supplement: Supplementary file 1 [file ijms-22-12119-s001.zip]

Archive with 1 entries (1 files):
- ijms-1410631-supplementary.pdf
